# Supplementary material for: Attenuating immune pathology using a microbial-based intervention in a mouse model of cigarette smoke-induced lung inflammation
Source: Respir Res. 2017 May 15;18:92. doi: 10.1186/s12931-017-0577-y (PMC5433159; doi:10.1186/s12931-017-0577-y)
Supplement: Supplementary file 1 — Soluble mediator analysis in BAL fluid following placebo and KB treatment in room air or cigarette smoke-exposed groups. * p < 0.05 comparing to the group’s relative control; # p < 0.05 comparing treated group to untreated relative control. ns = no significant difference. Data are means ± SD of 9–10 mice per group. (XLSX 39 kb) [file 12931_2017_577_MOESM1_ESM.xlsx]

## Sheet: Supplemetal Table1 BAL cytokine
Supplemental Table 1
Analyte	p(ANOVA)	p(Barlett's test correction)	Mean ± SD Air + Placebo	Mean ± SD Air + KB	Mean ± SD Cigarette smoke + Placebo	Mean ± SD Cigarette smoke + KB	Statistical significanceAir + Placebo vs. Air + KB	Statistical significanceAir+ Placebo vs. Cigarette smoke + Placebo	Statistical significance Cigarette smoke + Placebo vs. Cigarette smoke + KB	Statistical significance Air + KB vs. Cigarette smoke + KB
Eotaxin	< 0.0001	< 0.0001	0.90 ± 0. 409	1.15 ± 0.54	3.39 ± 1.82	3.87 ± 1.27	ns	*	ns	*
G-CSF	0.0002	< 0.0001	2.97 ± 1.903	3.36 ± 1.965	68.67 ± 64.46	22.7 ± 13.2	ns	*	#	ns
GM-CSF	0.1342	< 0.0001	1.78 ± 0.56	1.6 ± 0.0	3.35 ± 3.78	1.6± 0.0	ns	ns	ns	ns
IFNg	0.0027	< 0.0001	1.6 ± 0.0	1.6 ± 0.0	4.34 ± 3.63	1.6 ± 0.0	ns	*	#	ns
IL-1a	0.404	< 0.0001	1.62 ± 0.07	1.6 ± 0.0	1.6 ± 0.0	1.6 ±0.0	ns	ns	ns	ns
IL-1b	0.1007	0.9073	3.02 ± 2.99	2.22 ± 2.55	5.513 ± 3.28	3.79 ± 3.02	ns	ns	ns	ns
IL-2	0.2787	0.3657	2.70 ± 1.44	2.86 ± 0.88	2.29 ± 0.89	2.01 ± 0.94	ns	ns	ns	ns
IL-3			0.32 ± 0.0	0.32 ± 0.0	0.32 ± 0.0	0.32 ± 0.0
IL-4	0.1146	< 0.0001	0.32 ± 0.0	0.33 ± 0.04	0.54 ± 0.47	0.30 ± 0.05	ns	ns	ns	ns
IL-5	0.0915	< 0.0001	0.35 ± 0.09	0.40 ± 0.21	2.15 ± 3.52	0.60 ± 0.41	ns	ns	ns	ns
IL-6	0.0004	< 0.0001	0.37 ± 0.10	0.43 ± 0.26	42.06 ± 43.96	9 ± 9.27	ns	*	#	ns
IL-7	0.0498	0.0586	1.22 ± 1.03	1.90 ± 1.35	0.78 ± 0.93	0.75 ± 0.50	ns	ns	ns	ns
IL-9	0.7199	0.6343	5.66 ± 2.57	6.09 ± 2.12	6.27 ± 1.34	5.29 ± 2.09	ns	ns	ns	ns
IL-10	0.9272	0.5307	0.54 ± 0.48	0.48 ± 0.51	0.62 ± 0.63	0.49 ± 0.38	ns	ns	ns	ns
IL-12p40	0.0721	0.438	2.41 ± 1.52	2.63 ± 1.20	1.81 ±1.14	1.30 ± 0.77	ns	ns	ns	ns
IL-12p70	0.9277	0.7698	3.05 ± 1.60	2.66 ± 1.46	2.66 ± 1.19	2.85 ± 1.68	ns	ns	ns	ns
IL-13			1.28 ± 0.0	1.28 ± 0.0	1.28 ± 0.0	1.28 ± 0.0
IL-15			1.6 ± 0.0	1.6 ± 0.0	1.6 ± 0.0	1.6 ± 0.0
IL-17	0.0139	< 0.0001	0.32 ± 0.0	0.32 ± 0.0	0.70 ± 0.60	0.32 ± 0.0	ns	*	#	ns
IP-10 CXCL10	0.0004	< 0.0001	1.57 ± 0.71	3.06 ± 1.59	115 ± 119.1	28.38 ± 26.14	ns	*	#	ns
KC-CXCL1	< 0.0001	< 0.0001	1.94 ± 1.7	2.17 ± 1.67	112.2 ± 76.74	72.48 ± 46.24	ns	*	ns	*
LIF	0.0061	0.0071	0.35 ± 0.06	0.42 ± 0.29	1.75 ± 1.76	0.75 ± 0.50	ns	*	ns	ns
LIX - CXCL5	0.316	< 0.0001	60.5 ± 58.24	40.42 ± 1.31	40 ± 0.0	40 ± 0.0	ns	ns	ns	ns
MCP-1 - CCL2	0.0001	< 0.0001	0.67 ± 0.90	0.37 ± 0.11	429 ± 410.1	364.5 ± 261.3	ns	*	ns	*
M-CSF	0.3262	0.7604	1.75 ± 0.88	2.06 ± 0.86	2.35 ± 0.75	2.43 ± 1.07	ns	ns	ns	ns
MIG - CXCL9	0.0007	< 0.0001	2.92 ± 2.32	6.48 ± 7.90	327.5 ± 354.3	70.44 ± 85.21	ns	*	#	ns
MIP-1a - CCL3	< 0.0001	< 0.0001	5.56 ± 4.46	5.86 ± 3.33	140.2 ± 118	74.6 ± 41.49	ns	*	ns	ns
MIP-1b - CCL4	0.0001	< 0.0001	1.6 ± 0.0	1.6 ± 0.0	131.9 ± 125.7	68 ± 40.27	ns	*	ns	ns
RANTES - CCL5	0.0021	< 0.0001	0.40 ± 0.18	0.37 ± 0.11	2.57 ± 2.59	0.79 ± 0.78	ns	*	#	ns
TNFa	0.0002	< 0.0001	0.77 ± 0.88	0.59 ± 0.70	7.50 ± 5.98	3.52 ± 3.34	ns	*	ns	ns
VEGF	0.0006	0.1306	13.43 ± 2.90	12.85 ± 4.66	20.8 ± 6.40	20.85 ± 6.06	ns	*	ns	*
MIP-2 - CXCL2	0.0334	< 0.0001	12.72 ± 9.84	11.5 ± 2.85	68.98 ± 95.65	18.81 ± 9.85	ns	ns	ns	ns
