# Supplementary material for: Attenuating immune pathology using a microbial-based intervention in a mouse model of cigarette smoke-induced lung inflammation
Source: Respir Res. 2017 May 15;18:92. doi: 10.1186/s12931-017-0577-y (PMC5433159; doi:10.1186/s12931-017-0577-y)
Supplement: Supplementary file 2 — Soluble mediator analysis in serum following placebo and KB treatment in room air or cigarette smoke-exposed groups. * p < 0.05 comparing to the group’s relative control; # p < 0.05 comparing treated group to untreated relative control. ns = no significant difference. Data are means ± SD of 9–10 mice per group. (XLSX 36 kb) [file 12931_2017_577_MOESM2_ESM.xlsx]

## Sheet: Supplemental Table2 SERUM
Supplemental Table 2
Analyte	p(ANOVA)	p(Barlett's test correction)	Mean ± SD Air + Placebo	Mean ± SD Air + KB	Mean ± SD Cigarette smoke + Placebo	Mean ± SD Cigarette smoke + KB	Statistical significanceAir + Placebo vs. Air + KB	Statistical significanceAir+ Placebo vs. Cigarette smoke + Placebo	Statistical significance Cigarette smoke + Placebo vs. Cigarette smoke + KB	Statistical significance Air + KB vs. Cigarette smoke + KB
Eotaxin	0.183	0.4881	441.2 ± 57.81	391.9 ± 60.45	437.5 ± 44.34	446.7 ± 76.87	ns	ns	ns	ns
G-CSF	0.5747	0.0146	176.8 ± 136.6	142.3 ± 60.12	213.4 ± 160.8	160.6 ± 71.11	ns	ns	ns	ns
GM-CSF	0.363	0.24	13.86 ± 4.779	12.15 ± 4.29	9.87 ± 3.745	12.86 ± 7.206	ns	ns	ns	ns
IFNg	0.3631	< 0.0001	2.23 ± 1.042	3.70 ± 4.18	1.6 ± 0.0	8.47 ± 18.36	ns	ns	ns	ns
IL-1a	0.0316	0.4969	824.1 ± 300.6	493.5 ± 349.8	688.4 ± 204.9	468.3 ± 283.8	ns	ns	ns	ns
IL-1b	0.0388	< 0.0001	1.12 ± 0.6206	38.83 ± 55.59	7.09 ± 16.82	7.46 ±16.78	#	ns	ns	ns
IL-2	0.2637	< 0.0001	10.27 ± 7.79	11.71 ± 7.535	6.97 ± 2.317	34.77 ± 67.73	ns	ns	ns	ns
IL-3	0.2919	< 0.0001	1.39 ± 1.02	6.16 ± 9.729	0.64 ± 0.62	18.06 ± 43.9	ns	ns	ns	ns
IL-4			0.40 ± 0.118	1.86 ± 2.432	0.44 ± 0.2059	1.12 ± 1.387	ns	ns	ns	ns
IL-5	0.3996	0.012	8.75 ± 6.19	7.49 ± 4.836	6.67 ± 2.266	5.40 ± 2.57	ns	ns	ns	ns
IL-6	0.194	< 0.0001	2.48 ± 3.258	4.44 ± 2.412	3.05 ± 2.714	8.35 ± 12.05	ns	ns	ns	ns
IL-7	0.6639	0.0614	7.32 ± 10.79	15.11 ± 22.53	8.25 ± 11.24	14.11 ± 20.87	ns	ns	ns	ns
IL-9	0.865	0.3571	27.24 ± 29.67	24.29 ± 27.57	19.27 ± 17.47	29.2 ± 32.42	ns	ns	ns	ns
IL-10	0.3148	< 0.0001	1.15 ± 1.32	1.37 ± 1.05	0.84 ± 0.86	9.52 ± 24.06	ns	ns	ns	ns
IL-12p40	0.0206	0.0005	13 ± 11.93	2.84 ± 7.82	6.56 ± 8.43	1.28 ± 1.99	#	ns	ns	ns
IL-12p70	0.3192	< 0.0001	9.21 ± 5.42	31.89 ± 39.28	9.01 ± 4.88	101 ± 247.9	ns	ns	ns	ns
IL-13	0.6877	0.1111	4.88 ± 4.14	6.62 ± 3.60	4.93 ± 2.66	6.52 ± 6.16	ns	ns	ns	ns
IL-15	0.1641	0.0002	25.06 ± 52.12	167.6 ± 217.7	39.87 ± 99.76	149.9 ± 246.8	ns	ns	ns	ns
IL-17	0.2437	< 0.0001	0.99 ± 0.66	1.64 ± 1.42	0.80 ± 0.66	2.68 ± 4.12	ns	ns	ns	ns
IP-10 CXCL10	< 0.0001	< 0.0001	41.59 ± 6.54	82.89 ± 19.34	46.35 ± 6.86	104.8 ± 29.8	#	ns	#	*
KC-CXCL1	0.1097	0.2284	57.91 ± 22.25	73.53 ± 28.94	75.7 ± 41.72	98.07 ± 41.72	ns	ns	ns	ns
LIF	0.1731	< 0.0001	0.7 ± 1.20	4.82 ± 9.20	0.49 ± 0.35	1.55 ± 1.68	ns	ns	ns	ns
LIX - CXCL5	0.2893	0.0921	7975 ± 1660	7257 ± 1907	8181 ± 3195	5986 ± 3498	ns	ns	ns	ns
MCP-1 - CCL2	0.0298	0.0021	26.74 ± 11.62	62.88 ± 42.2	39.15 ± 19.18	47.61 ± 20.75	#	ns	ns	ns
M-CSF	0.3326	0.6326	11.64 ± 6.01	8.59 ± 4.36	12.51 ± 5.58	9.90 ± 4.07	ns	ns	ns	ns
MIG - CXCL9	0.0004	< 0.0001	159.8 ± 30.06	431.4 ± 262.9	148 ± 45.54	454.6 ± 264.4	#	ns	#	ns
MIP-1a - CCL3	0.2317	0.2841	25.8 ± 21.01	36.82 ± 17.03	19.08 ± 20.6	36.7 ± 29.4	ns	ns	ns	ns
MIP-1b - CCL4	0.3389	0.7728	23.82 ± 16.22	34.44 ± 19.99	27.22 ± 15.66	42.15 ± 36.64	ns	ns	ns	ns
RANTES - CCL5	0.0219	< 0.0001	33.43 ± 7.345	53.53 ± 26.4	31.43 ± 11.66	62.65 ± 41.12	ns	ns	#	ns
TNFa	0.5737	< 0.0001	0.74 ± 0.36	0.64 ± 0.34	0.73 ± 0.91	1.34 ± 2.26	ns	ns	ns	ns
VEGF	0.0005	0.124	13.43 ± 2.90	12.85 ± 4.66	20.8 ± 6.40	21.31 ± 6.24	ns	*	ns	*
MIP-2 - CXCL2	0.1432	0.3921	111.9 ± 93.6	52.41 ± 74.84	87.05 ± 84.85	33.38 ± 50.56	ns	ns	ns	ns
